# Supplementary material for: Development, Management and Utilization of a Kiwifruit (Actinidia spp.) In Vitro Collection: A New Zealand Perspective
Source: Plants (Basel). 2023 May 17;12(10):2009. doi: 10.3390/plants12102009 (PMC10222645; doi:10.3390/plants12102009)
Supplement: Supplementary file 1 [file plants-12-02009-s001.zip]

Archive with 1 entries (1 files):
- plants-2294962-supplementary.pdf
